# Supplementary material for: Rate and Product Studies with 1-Adamantyl Chlorothioformate under Solvolytic Conditions
Source: Int J Mol Sci. 2021 Jul 9;22(14):7394. doi: 10.3390/ijms22147394 (PMC8306509; doi:10.3390/ijms22147394)
Supplement: Supplementary file 1 [file ijms-22-07394-s001.zip]

Archive with 1 entries (1 files):
- ijms-1261472-SI.pdf
